# Supplementary material for: Eye Drop with Fas-Blocking Peptide Attenuates Age-Related Macular Degeneration
Source: Cells. 2024 Mar 20;13(6):548. doi: 10.3390/cells13060548 (PMC10969560; doi:10.3390/cells13060548)
Supplement: Supplementary file 1 [file cells-13-00548-s001.zip]

Archive with 1 entries (1 files):
- cells-2860631-supplementary.pdf
